# Supplementary material for: Higher Prevalence of “Low T3 Syndrome” in Patients With Chronic Fatigue Syndrome: A Case–Control Study
Source: Front Endocrinol (Lausanne). 2018 Mar 20;9:97. doi: 10.3389/fendo.2018.00097 (PMC5869352; doi:10.3389/fendo.2018.00097)
Supplement: Supplementary file 1 [file table_1.xlsx]

## Sheet: suppl table 1
	Supplemental Table 1. Additional laboratory data of 98 CFS patients and 99 controls.
			CFS Patients	Controls			CFS Patients		Controls
		Units	Median (range)	Median (range)	p value	Reference range/cut-off value	% (n) below	% (n) above	% (n) below	% (n) above
	Anthropometrics
	Number		98	99
	Gender	male/female	21/77	23/76
	Age	years	43 (21 - 69)	39 (19 - 65)
	Height	cm	172 (149 - 198)	173 (156 - 193)
	Weight	kg	68 (48 - 118)	70 (47 - 100)
	BMI	kg/m2	22 (18 - 34)	23 (18 - 33)		<30	-	9 (9)	-	4 (4)
	Hematology
	WBC	109/L	6.1 (3.3 - 11.7)	6.3 (3.7- 12.0)		4 - 10	5 (5)	5 (5)	3 (3)	5 (5)
	RBC	1012/L	4.6 (3.7 - 5.6)	4.6 (3.8 - 5.8)	0.407	Men 4.6 - 6.2	1 (1)	0 (0)	4 (4)	0 (0)
						Women 4.2 - 5.4	9 (9)	0 (0)	10 (10)	2 (2)
	Hemoglobin	mmol/L	8.6 (7.1 - 10.9)	8.5 (7.2 - 11.1)	0.316	Men 8.7 - 10.6	0 (0)	2 (2)	3 (3)	1 (1)
						Women 7.5 - 9.9	3 (3)	1 (1)	5 (5)	0 (0)
	Hematocrit	L/L	0.40 (0.34 - 0.49)	0.41 (0.34- 0.51)	0.259	Men 0.42 - 0.52	1 (1)	0 (0)	3 (3)	0 (0)
						Women 0.37 - 0.47	6 (6)	0 (0)	7 (7)	0 (0)
	Thrombocytes	109/L	261 (129 - 503)	252 (164 - 491)	0.862	150 - 350	1 (1)	7 (7)	0 (0)	6 (6)
	Serum lipids
	TC	mmol/L	5.2 (2.8 - 7.6)	5.1 (3.0 - 9.1)
	HDL-C*	mmol/L	1.4 (0.6 - 3.9)	1.6 (0.7 - 3.2)	< 0.001
	LDL-C	mmol/L	3.1 (1.1 - 5.6)	3.1 (1.1 - 7.0)
	TC/HDL-C*	mol/mol	3.5 (1.7 - 10.7)	3.1 (1.7 - 9.0)	0.001
	Inflammation
	hsCRP	mg/L	0.94 (0.09 - 8.28)	0.77 (0.11 - 21.62)		< 5.0	-	7 (7)	-	4 (4)
	Kynurenine	µmol/L	1.63 (0.79 - 2.97)	1.81 (0.94 - 3.03)	0.001	1.14 - 3.02	14 (14)	0 (0)	3 (3)	1 (1)
	Tryptophan	µmol/L	54.0 (27.9 - 88.7)	56.4 (30.9 - 98.6)	0.003	45 - 83	19 (19)	1 (1)	3 (3)	2 (2)
	Tryptophan/Kynurenine	mol/mol	32.57 (18.47 - 63.78)	32.42 (17.43 - 56.92)
	Urinary isoprostanes	nmol/d	1271 (164 - 6830)	1336 (170 - 9978)
	Thyroid function
	Anti-TPO	IU/mL	0 (0 - 625)	0 (0 - 107)	0.355	0 - 35	-	5 (5)	-	4 (4)
	Anti-TG	IU/mL	0 (0 - 2320)	0 (0 - 23)	0.094	0 - 34	-	4 (4)	-	0 (0)
	TSH	mU/L	1.43 (0.49 - 4.40)	1.59 (0.53 - 3.32)		0.5 - 4	1 (1)	1 (1)	0 (0)	0 (0)
	FT4	pmol/L	15.9 (11.4 - 23.0)	15.6 (11.0 - 19.7)		11.0 - 19.5	0 (0)	5 (5)	0 (0)	1 (1)
	FT3	pmol/L	5.2 (3.9 - 6.9)	5.2 (3.2 - 12.8)	0.047	4.4 - 6.7	16 (16)	2 (2)	7 (7)	17 (17)
	TT4	nmol/L	63.4 (17.8 - 121.3)	72.0 (45.4 - 134.8)	< 0.001
	TT3	nmol/L	1.4 (0.4 - 2.5)	1.6 (1.2 -2.3)	< 0.001
	rT3	nmol/L	0.23 (0.08 - 0.40)	0.23 (0.12 - 0.41)		0.11 - 0.44	1 (1)	0 (0)	0 (0)	0 (0)
	% TT4		97.55 (96.69 - 98.44)	97.55 (96.61 - 98.47)
	% TT3		2.04 (1.21 - 2.94)	2.14 (1.24 - 3.12)	0.012
	% rT3		0.34 (0.12 - 1.14)	0.30 (0.15 - 0.45)	< 0.001
	TT3/FT4 ratio	mol/mol	87.21 (28.37 - 155.28)	102.56 (65.99 - 162.79)	< 0.001
	TT3/TT4 ratio	mmol/mol	21.0 (12.3 - 30.4)	21.93 (12.62 - 32.26)	0.013
	FT3/FT4 ratio	mol/mol	0.32 (0.20 - 0.49)	0.34 (0.24 - 0.74)	0.004
	FT3/TT4 ratio	mmol/mol	0.08 (0.05 - 0.29)	0.07 (0.03 - 0.16)	0.015
	rT3/FT4 ratio	mol/mol	14.67 (5.13 - 25.32)	14.83 (9.29 - 22.05)
	rT3/TT4 ratio	mmol/mol	3.45 (1.30 - 11.80)	3.10 (1.57 - 4.65)	< 0.001
	rT3/FT3 ratio	mol/mol	44.75 (14.81 - 90.91)	42.22 (15.58 - 87.50)
	rT3/TT3 ratio	mol/mol	0.18 (0.05 -0.60)	0.15 (0.08 -0.24)	< 0.001
	Urinary Iodine (24 h)	µg/d	113 (20 - 559)	156 (27 - 666)	< 0.001	> 200	87 (85)	11 (11)	66 (65)	22 (22)
	Vitamins
	Folate	pmol/L	19.0 (5.5 - 50.0)	18.0 (8.7 - 50.0)	0.871	4 - 30	0 (0)	19 (19)	0 (0)	10 (10)
	Vitamin B12	pmol/L	373 (111 - 1500)	284 (78 - 730)	< 0.001**	145 - 450	6 (6)	41 (41)	5 (5)	11 (11)
	Methylmalonic Acid	nmol/L	152.4 (67.9 - 371.8)	182.5 (81.9 - 1838.2)	0.002 **	90 - 340	6 (6)	3 (3)	1 (1)	7 (7)
	Homocysteine	µmol/L	8.15 (3.79 - 37.11)	9.08 (2.57 - 19.03)	0.059	< 10	-	30 (29)	-	31 (31)
	25 (OH) Vitamin D	nmol/L	75.8 (16.0 - 217.2)	54.9 (5.4 - 133.4)	< 0.001 **	80 - 250	59 (58)	0 (0)	83 (82)	0 (0)
	Minerals
	Magnesium (P)	mg/L	20.3 (14.7 - 24.0)	19.9 (16.5 - 24.3)	0.069	19.0 - 24.0	13 (13)	0 (0)	32 (32)	1 (1)
	Zinc (P)	mg/L	0.9 (0.6 - 1.4)	1.0 (0.7 - 1.2)	< 0.001 **	0.8 - 1.4	10 (10)	0 (0)	1 (1)	0 (0)
	Copper (P)	mg/L	1.1 (0.4 - 2.1)	1.1 (0.6 - 2.2)	0.56	0.7 - 1.4	5 (5)	18 (18)	3 (3)	15 (15)
	Selenium (P)	mg/L	0.08 (0.05 - 0.27)	0.09 (0.06 - 0.46)		0.08 - 0.30	42 (42)	0 (0)	32 (32)	1 (1)
	Magnesium (IC)	mg/L	59.6 (45.8 - 75.4)	57.2 (40.5 - 81.0)	0.019 *	52.0 - 80.0	11 (11)	1 (1)	15 (15)	0 (0)
	Zinc (IC)	mg/L	15.1 (10.0 - 20.0)	13.7 (8.0 - 23.0)	< 0.001 **	10.5 - 13.7	1 (1)	79 (77)	6 (6)	48 (48)
	Copper (IC)	mg/L	0.6 (0.0 - 0.7)	0.6 (0.0 - 1.0)	0.693	0.7 - 1.3	82 (80)	0 (0)	72 (71)	0 (0)
	Selenium (IC)	mg/L	0.17 (0.11 - 0.97)	0.15 (0.04 - 0.31)	0.001	0.17 - 0.55	45 (44)	2 (2)	62 (61)	0 (0)
	Zinc/Copper (IC)	g/g	25.2 (17.3 - 49.3)	21.8 (10.9 - 42.8)	< 0.001 **
	Zinc/Copper (P)	g/g	0.8 (0.4- 2.3)	0.9 (0.4 - 2.0)	0.088
	Iron (S)	µmol/L	19 (5 - 46)	19 (7 - 34)	0.889	10 - 30	3 (3)	5 (5)	6 (6)	4 (4)
	Ferritin**	µg/L	77 (8 - 600)	52 (5 - 386)	0.007	Men 30 - 400	1 (1)	1 (1)	0 (0)	0 (0)
						Women 15-130	1 (1)	10 (10)	12 (12)	13 (13)
	Intestinal permeability
	Zonulin	ng/mL	1.24 (0.17 - 2.27)	1.39 (0.25 - 2.89)	0.002
	RBC Fatty acids (g%)
	14:0	g%	0.32 (0.13 - 0.89)	0.35 (0.20 - 0.82)	< 0.001 **
	16:0	g%	21.14 (17.74 - 25.67)	22.11 (20.14 - 28.70)	< 0.001 **
	18:0	g%	17.00 (14.91 - 21.33)	17.19 (15.24 - 24.46)	0.307
	20:0	g%	0.45 (0.32 - 0.58)	0.45 (0.33 - 0.68)	0.158
	SFA	g%	45.90 (42.79 - 53.53)	46.25 (41.80 - 55.04)	0.021 *
	OA	g%	12.04 (10.34 - 15.74)	12.29 (10.72 - 14.67)	0.048 *
	MUFA	g%	19.36 (15.17 - 25.02)	18.35 (13.09 - 21.17)	< 0.001 **
	LA	g%	9.01 (6.04 - 12.04)	9.41 (7.23 - 11.73)	0.011 *
	GLA	g%	0.03 (0.00 - 0.14)	0.04 (0.02 - 0.17)	0.013 **
	AA	g%	14.05 (0.77 - 16.31)	14.09 (10.17 - 17.84)	0.185
	ALA	g%	0.16 (0.08 - 0.64)	0.17 (0.09 - 0.46)	0.152
	EPA	g%	0.47 (0.09 - 1.69)	0.53 (0.17 - 2.09)	0.158
	DHA	g%	3.57 (1.65 - 6.46)	3.52 (1.74 - 6.86)	0.904
	EPA+DHA	g%	4.08 (1.95 - 7.81)	4.07 (1.91 - 8.54)		> 8	100 (99)	0 (0)	98 (97)	2 (2)
	PUFA	g%	34.93 (22.40 - 39.92)	35.08 (25.96 - 43.73)	0.058
	DNL Liver	g%	34.98 (32.37 - 43.29)	36.26 (33.58 - 43.85)	< 0.001
	EPA/AA	g%	0.04 (0.01 - 1.00)	0.04 (0.01 - 0.18)
	Data are medians (ranges). Mann-Whitney U-tests were used for between-group differences. * Significant at p < 0.05. ** Significant at p < 0.01. Abbreviations: RBC, red blood cells; anti-TPO, anti-thyroid-peroxidase antibodies; anti-TG, thyroglobulin antibodies; P, plasma; IC, intracellular; S, serum; SFA, saturated fatty acids; OA, oleic acid; MUFA, monounsaturated fatty acids; LA, linoleic acid;…
