# Supplementary material for: Higher Prevalence of “Low T3 Syndrome” in Patients With Chronic Fatigue Syndrome: A Case–Control Study
Source: Front Endocrinol (Lausanne). 2018 Mar 20;9:97. doi: 10.3389/fendo.2018.00097 (PMC5869352; doi:10.3389/fendo.2018.00097)
Supplement: Supplementary file 3 [file table_3.xlsx]

## Sheet: Supp Table 3
Supplemental Table 3. Spearman´s correlation coefficients for the relation between hsCRP and plasma TSH, FT4, FT3, TT3, TT4 and rT3 in the whole group, controls and CFS patients.
		TSH plasma (mU/L)		FT4 plasma (pmol/L)		FT3 plasma (pmol/L)		TT3 plasma (nmol/L)		TT4 plasma (nmol/L)		rT3 plasma (nmol/L)
	Group	Correlation Coefficient	p value	Correlation Coefficient	p value	Correlation Coefficient	p value	Correlation Coefficient	p value	Correlation Coefficient	p value	Correlation Coefficient	p value
hsCRP (mg/L)	Whole group	0.043	0.548	0.054	0.453	0.173*	0.015	0.297**	<0.001	0.268**	<0.001	0.234**	0.001
	Controls	0.095	0.35	-0.029	0.775	0.078	0.446	0.338**	0.001	0.313**	0.002	0.167	0.099
	CFS patients	0.017	0.871	0.11	0.282	0.286**	0.004	0.343**	0.001	0.333**	0.001	0.309**	0.002
* Significant at p<0.05. ** Significant at p<0.01. Abbreviations: hsCRP, high-sensitive C-reactive protein; TSH, thyrotropin; FT4, free thyroxin; FT3, free triiodothyronine; TT4, total thyroxin; TT3, total triiodothyronine; rT3, reverse T3.
